# Supplementary material for: A Systematic Review and Meta-Analysis of the Pathology Underlying Aneurysm Enhancement on Vessel Wall Imaging
Source: Int J Mol Sci. 2024 Feb 26;25(5):2700. doi: 10.3390/ijms25052700 (PMC10931983; doi:10.3390/ijms25052700)
Supplement: Supplementary file 1 [file ijms-25-02700-s001.zip]

Archive with 1 entries (1 files):
- ijms-2746823-supplementary.pdf
